# Supplementary material for: Structural Analysis and Classification of Low-Molecular-Weight Hyaluronic Acid by Near-Infrared Spectroscopy: A Comparison between Traditional Machine Learning and Deep Learning
Source: Molecules. 2023 Jan 13;28(2):809. doi: 10.3390/molecules28020809 (PMC9862636; doi:10.3390/molecules28020809)
Supplement: Supplementary file 1 [file molecules-28-00809-s001.zip]

Archive with 1 entries (1 files):
- molecules-2131713-supplementary.pdf
